# Supplementary material for: Identification of Novel Molecular Subgroups in Esophageal Adenocarcinoma to Predict Response to Neo-Adjuvant Therapies
Source: Cancers (Basel). 2022 Sep 16;14(18):4498. doi: 10.3390/cancers14184498 (PMC9496882; doi:10.3390/cancers14184498)
Supplement: Supplementary file 1 [file cancers-14-04498-s001.zip]

Archive with 9 entries (9 files):
- FigureSupp1_rebuttal.pdf
- FigureSupp2.pdf
- FigureSupp3.pdf
- FigureSupp4.pdf
- FigureSupp5.pdf
- FigureSupp6.pdf
- FigureSupp7.pdf
- FigureSupp8_rebuttal.pdf
- Supplementary Materials and Methods.pdf
